# Supplementary material for: Antarctic Salt-Cones: An Oasis of Microbial Life? The Example of Boulder Clay Glacier (Northern Victoria Land)
Source: Microorganisms. 2022 Aug 30;10(9):1753. doi: 10.3390/microorganisms10091753 (PMC9504174; doi:10.3390/microorganisms10091753)
Supplement: Supplementary file 1 [file microorganisms-10-01753-s001.zip]

Archive with 1 entries (1 files):
- microorganisms-1864057-supplementary.pdf
